# Supplementary material for: T-Cell Infiltration and Immune Checkpoint Expression Increase in Oral Cavity Premalignant and Malignant Disorders
Source: Biomedicines. 2022 Jul 30;10(8):1840. doi: 10.3390/biomedicines10081840 (PMC9404942; doi:10.3390/biomedicines10081840)
Supplement: Supplementary file 1 [file biomedicines-10-01840-s001.zip]

Archive with 1 entries (1 files):
- biomedicines-1820481-supplementary.pdf
